# Supplementary material for: Heterointeraction-Induced Nucleation Promoting Vertical Growth and Suppressing Phase Separation for Efficient Wide-Bandgap Perovskite Solar Cells and Tandem Devices
Source: Research (Wash D C). 2025 Sep 22;8:0892. doi: 10.34133/research.0892 (PMC12451108; doi:10.34133/research.0892)
Supplement: Supplementary 1 — Experimental Section Figs. S1 to S22 Tables S1 to S4 [file research.0892.f1.zip]

Archive with 2 entries (2 files):
- 20250814 SI-WBG PSCs.docx
- Data of J-V and EQE.xlsx
