# Supplementary material for: Heterointeraction-Induced Nucleation Promoting Vertical Growth and Suppressing Phase Separation for Efficient Wide-Bandgap Perovskite Solar Cells and Tandem Devices
Source: Research (Wash D C). 2025 Sep 22;8:0892. doi: 10.34133/research.0892 (PMC12451108; doi:10.34133/research.0892)
Supplement: Supplementary 1 — Experimental Section Figs. S1 to S22 Tables S1 to S4 [file research.0892.f1.zip › Data of J-V and EQE.xlsx]

## Sheet: Champion J-V
No.	1					No.	2					No.	3
[Information]		[Volt (V)]	[Current (mA)]	[J (mA/cm^2)]		[Information]		[Volt (V)]	[Current (mA)]	[J (mA/cm^2)]		[Information]		[Volt (V)]	[Current (mA)]	[J (mA/cm^2)]
Name	TestIV (TestIV.CH_Ref(1))	1.35	1.48625	29.724999330938		Name	TestIV (TestIV.CH_Ref(1))	1.35	2.25456	45.091258361936		Name	TestIV (TestIV.CH_Ref(1))	1.35	1.5206	30.412059277296
Comment		1.33	0.912213	18.244256498292		Comment		1.33	1.44484	28.896839357913		Comment		1.33	0.975774	19.515474559739
Test Mode	Single-Channel	1.31	0.421337	8.42675		Test Mode	Single-Channel	1.31	0.786712	15.734238550067		Test Mode	Single-Channel	1.31	0.502645	10.052907746285
Channel	CH_Ref ()	1.29	0.0527269	1.05454		Channel	CH_Ref ()	1.29	0.245044	4.90089		Channel	CH_Ref ()	1.29	0.10911	2.18219
Power	---	1.27	-0.245904	-4.91808		Power	---	1.27	-0.141242	-2.82484		Power	---	1.27	-0.201655	-4.03309
Area (cm^2)	0.05	1.25	-0.483239	-9.66478		Area (cm^2)	0.05	1.25	-0.419574	-8.39148		Area (cm^2)	0.05	1.25	-0.436024	-8.72049
Start (V)	1.35	1.23	-0.639257	-12.7851		Start (V)	1.35	1.23	-0.591265	-11.8253		Start (V)	1.35	1.23	-0.599564	-11.9913
End (V)	-0.2	1.21	-0.745741	-14.9148		End (V)	-0.2	1.21	-0.714683	-14.2937		End (V)	-0.2	1.21	-0.710369	-14.2074
Step (V)	0.02	1.19	-0.808464	-16.1693		Step (V)	0.02	1.19	-0.779177	-15.5835		Step (V)	0.02	1.19	-0.782557	-15.6511
Delay (ms)	1	1.17	-0.853334	-17.0667		Delay (ms)	1	1.17	-0.83396	-16.6792		Delay (ms)	1	1.17	-0.828094	-16.5619
Reverse data	FALSE	1.15	-0.875587	-17.5117		Reverse data	FALSE	1.15	-0.853846	-17.0769		Reverse data	FALSE	1.15	-0.857623	-17.1525
Temperature (degC)	NaN	1.13	-0.895382	-17.9076		Temperature (degC)	NaN	1.13	-0.88252	-17.6504		Temperature (degC)	NaN	1.13	-0.876855	-17.5371
Time stamp	2023-12-25 13:41:40	1.11	-0.902617	-18.0523		Time stamp	2023-12-25 13:41:52	1.11	-0.88518	-17.7036		Time stamp	2023-12-25 13:42:01	1.11	-0.887632	-17.7526
[Calibration]		1.09	-0.912105	-18.2421		[Calibration]		1.09	-0.903027	-18.0605		[Calibration]		1.09	-0.8957	-17.914
Ref Cell Isc (A)	0.125	1.07	-0.914511	-18.2902		Ref Cell Isc (A)	0.125	1.07	-0.900108	-18.0022		Ref Cell Isc (A)	0.125	1.07	-0.900444	-18.0089
Light Intensity (SUN)	1	1.05	-0.918948	-18.379		Light Intensity (SUN)	1	1.05	-0.912924	-18.2585		Light Intensity (SUN)	1	1.05	-0.904204	-18.0841
[Statistic]		1.03	-0.919916	-18.3983		[Statistic]		1.03	-0.907823	-18.1565		[Statistic]		1.03	-0.906988	-18.1398
Isc (mA)	0.91787	1.01	-0.922098	-18.442		Isc (mA)	0.91416	1.01	-0.917881	-18.3576		Isc (mA)	0.90202	1.01	-0.907474	-18.1495
Voc (V)	1.28496	0.99	-0.922571	-18.4514		Voc (V)	1.27524	0.99	-0.912472	-18.2494		Voc (V)	1.28126	0.99	-0.909698	-18.194
Pmax (mW)	1.00705	0.97	-0.92375	-18.475		Pmax (mW)	0.98817	0.97	-0.920636	-18.4127		Pmax (mW)	0.98766	0.97	-0.908616	-18.1723
Imax (mA)	0.8912	0.95	-0.923998	-18.48		Imax (mA)	0.89024	0.95	-0.915562	-18.3112		Imax (mA)	0.87404	0.95	-0.912331	-18.2466
Vmax (V)	1.13	0.93	-0.924834	-18.4967		Vmax (V)	1.11	0.93	-0.92222	-18.4444		Vmax (V)	1.13	0.93	-0.909145	-18.1829
Efficiency (%)	20.141	0.91	-0.924576	-18.4915		Efficiency (%)	19.7634	0.91	-0.917308	-18.3462		Efficiency (%)	19.7532	0.91	-0.913889	-18.2778
Fill Factor (%)	85.3856	0.89	-0.92534	-18.5068		Fill Factor (%)	84.765	0.89	-0.923197	-18.4639		Fill Factor (%)	85.4581	0.89	-0.909598	-18.192
Jsc (mA/cm^2)	18.3573	0.87	-0.924832	-18.4966		Jsc (mA/cm^2)	18.2833	0.87	-0.918604	-18.3721		Jsc (mA/cm^2)	18.0404	0.87	-0.914758	-18.2952
Jmax (mA/cm^2)	17.8239	0.85	-0.925811	-18.5162		Jmax (mA/cm^2)	17.8048	0.85	-0.923908	-18.4782		Jmax (mA/cm^2)	17.4807	0.85	-0.909886	-18.1977
Area (cm^2)	0.05	0.83	-0.92531	-18.5062		Area (cm^2)	0.05	0.83	-0.919341	-18.3868		Area (cm^2)	0.05	0.83	-0.915187	-18.3037
Rs (ohm)	51.4927	0.81	-0.92524	-18.5048		Rs (ohm)	37.7898	0.81	-0.924128	-18.4826		Rs (ohm)	51.5269	0.81	-0.910024	-18.2005
Rsh (ohm)	150010	0.79	-0.926061	-18.5212		Rsh (ohm)	120222	0.79	-0.919599	-18.392		Rsh (ohm)	90183.6	0.79	-0.914893	-18.2979
		0.77	-0.924179	-18.4836				0.77	-0.923416	-18.4683				0.77	-0.910687	-18.2137
		0.75	-0.925817	-18.5163				0.75	-0.920107	-18.4021				0.75	-0.915185	-18.3037
		0.73	-0.922914	-18.4583				0.73	-0.922451	-18.449				0.73	-0.910754	-18.2151
		0.71	-0.925302	-18.506				0.71	-0.920459	-18.4092				0.71	-0.915491	-18.3098
		0.69	-0.922217	-18.4443				0.69	-0.921129	-18.4226				0.69	-0.909846	-18.1969
		0.67	-0.924636	-18.4927				0.67	-0.92058	-18.4116				0.67	-0.916003	-18.3201
		0.65	-0.921687	-18.4337				0.65	-0.920192	-18.4038				0.65	-0.908856	-18.1771
		0.63	-0.923595	-18.4719				0.63	-0.920108	-18.4022				0.63	-0.91593	-18.3186
		0.61	-0.921516	-18.4303				0.61	-0.919679	-18.3936				0.61	-0.907927	-18.1585
		0.59	-0.922846	-18.4569				0.59	-0.919421	-18.3884				0.59	-0.915546	-18.3109
		0.57	-0.921232	-18.4246				0.57	-0.919314	-18.3863				0.57	-0.906927	-18.1385
		0.55	-0.922844	-18.4569				0.55	-0.918699	-18.374				0.55	-0.914296	-18.2859
		0.53	-0.920345	-18.4069				0.53	-0.918828	-18.3766				0.53	-0.906514	-18.1303
		0.51	-0.923227	-18.4645				0.51	-0.919059	-18.3812				0.51	-0.91269	-18.2538
		0.49	-0.91908	-18.3816				0.49	-0.917378	-18.3476				0.49	-0.906231	-18.1246
		0.47	-0.923461	-18.4692				0.47	-0.919589	-18.3918				0.47	-0.911215	-18.2243
		0.45	-0.918101	-18.362				0.45	-0.91608	-18.3216				0.45	-0.90563	-18.1126
		0.43	-0.923985	-18.4797				0.43	-0.920418	-18.4084				0.43	-0.910491	-18.2098
		0.41	-0.917448	-18.349				0.41	-0.914804	-18.2961				0.41	-0.904496	-18.0899
		0.39	-0.923726	-18.4745				0.39	-0.920948	-18.419				0.39	-0.909897	-18.1979
		0.37	-0.917787	-18.3557				0.37	-0.914128	-18.2826				0.37	-0.903501	-18.07
		0.35	-0.92257	-18.4514				0.35	-0.920841	-18.4168				0.35	-0.910079	-18.2016
		0.33	-0.918232	-18.3646				0.33	-0.914028	-18.2806				0.33	-0.902221	-18.0444
		0.31	-0.921661	-18.4332				0.31	-0.919698	-18.394				0.31	-0.910043	-18.2009
		0.29	-0.918625	-18.3725				0.29	-0.915095	-18.3019				0.29	-0.901278	-18.0256
		0.27	-0.921445	-18.4289				0.27	-0.918876	-18.3775				0.27	-0.909362	-18.1872
		0.25	-0.918396	-18.3679				0.25	-0.91546	-18.3092				0.25	-0.901773	-18.0355
		0.23	-0.921626	-18.4325				0.23	-0.918944	-18.3789				0.23	-0.908019	-18.1604
		0.21	-0.917551	-18.351				0.21	-0.914796	-18.2959				0.21	-0.902411	-18.0482
		0.19	-0.922042	-18.4408				0.19	-0.919262	-18.3852				0.19	-0.906842	-18.1368
		0.17	-0.916674	-18.3335				0.17	-0.914027	-18.2805				0.17	-0.902666	-18.0533
		0.15	-0.922769	-18.4554				0.15	-0.91975	-18.395				0.15	-0.906582	-18.1316
		0.13	-0.915853	-18.3171				0.13	-0.912694	-18.2539				0.13	-0.902565	-18.0513
		0.11	-0.922824	-18.4565				0.11	-0.920765	-18.4153				0.11	-0.906551	-18.131
		0.09	-0.915678	-18.3136				0.09	-0.910955	-18.2191				0.09	-0.902214	-18.0443
		0.07	-0.922173	-18.4435				0.07	-0.921329	-18.4266				0.07	-0.906928	-18.1386
		0.05	-0.916376	-18.3275				0.05	-0.911123	-18.2225				0.05	-0.901561	-18.0312
		0.03	-0.921559	-18.4312				0.03	-0.920364	-18.4073				0.03	-0.907253	-18.1451
		0.01	-0.917042	-18.3408				0.01	-0.912405	-18.2481				0.01	-0.901121	-18.0224
		0	-0.920211	-18.4042				0	-0.918053	-18.3611				0	-0.905588	-18.1118
		-0.01	-0.916342	-18.3268				-0.01	-0.912034	-18.2407				-0.01	-0.899355	-17.9871
		-0.03	-0.92049	-18.4098				-0.03	-0.917817	-18.3563				-0.03	-0.905132	-18.1026
		-0.05	-0.916791	-18.3358				-0.05	-0.913163	-18.2633				-0.05	-0.900408	-18.0082
		-0.07	-0.921147	-18.4229				-0.07	-0.918354	-18.3671				-0.07	-0.904631	-18.0926
		-0.09	-0.916149	-18.323				-0.09	-0.91282	-18.2564				-0.09	-0.901291	-18.0258
		-0.11	-0.921713	-18.4343				-0.11	-0.919466	-18.3893				-0.11	-0.903801	-18.076
		-0.13	-0.915656	-18.3131				-0.13	-0.912021	-18.2404				-0.13	-0.901505	-18.0301
		-0.15	-0.921952	-18.439				-0.15	-0.920004	-18.4001				-0.15	-0.90359	-18.0718
		-0.17	-0.915616	-18.3123				-0.17	-0.911135	-18.2227				-0.17	-0.901067	-18.0213
		-0.19	-0.921517	-18.4303				-0.19	-0.920268	-18.4054				-0.19	-0.903891	-18.0778
		-0.2	-0.91492	-18.2984				-0.2	-0.910198	-18.204				-0.2	-0.899768	-17.9954
==========
Name	Isc (mA)	Voc (V)	Pmax (mW)	Imax (mA)	Vmax (V)	Efficiency (%)	Fill Factor (%)	Jsc (mA/cm^2)	Jmax (mA/cm^2)	Area (cm^2)	Rs (ohm)	Rsh (ohm)
TestIV (TestIV.CH_Ref(1))	0.91787	1.28496	1.00705	0.8912	1.13	20.141	85.3856	18.3573	17.8239	0.05	51.4927	150010
TestIV (TestIV.CH_Ref(1))	0.91416	1.27524	0.98817	0.89024	1.11	19.7634	84.765	18.2833	17.8048	0.05	37.7898	120222
TestIV (TestIV.CH_Ref(1))	0.90202	1.28126	0.98766	0.87404	1.13	19.7532	85.4581	18.0404	17.4807	0.05	51.5269	90183.6
TestIV (TestIV.CH_Ref(1))	0.8924	1.27889	0.98027	0.86749	1.13	19.6053	85.8921	17.848	17.3498	0.05	42.672	114018
TestIV (TestIV.CH_Ref(1))	0.88743	1.27557	0.97664	0.86428	1.13	19.5328	86.2768	17.7487	17.2857	0.05	41.0936	128187

## Sheet: J-V Hysteresis
Target Device					Control Device
Reverse		Forward			Reverse		Forward
Voltage (V)	J (mA cm-2)	Voltage (V)	J (mA cm-2)		Voltage (V)	J (mA cm-2)	Voltage (V)	J (mA cm-2)
1.35	-29.725	-0.2	18.2873		1.35	-44.2681	-0.2	18.2341
1.33	-18.2443	-0.18	18.3813		1.33	-32.4504	-0.19	17.9234
1.31	-8.42675	-0.16	18.3559		1.31	-21.6064	-0.17	17.7064
1.29	-1.05454	-0.14	18.2994		1.29	-12.0861	-0.15	17.6242
1.27	4.91808	-0.12	18.3648		1.27	-3.94393	-0.13	17.5295
1.25	9.66478	-0.1	18.3505		1.25	2.61496	-0.11	17.5033
1.23	12.7851	-0.08	18.3258		1.23	7.53257	-0.09	17.4311
1.21	14.9148	-0.06	18.3471		1.21	11.1004	-0.07	17.41
1.19	16.1693	-0.04	18.3654		1.19	13.474	-0.05	17.3673
1.17	17.0667	-0.02	18.2836		1.17	15.0662	-0.03	17.3357
1.15	17.5117	0	18.347		1.15	16.0161	-0.01	17.3075
1.13	17.9077	0.02	18.3731		1.13	16.6936	0	17.3418
1.11	18.0523	0.04	18.2734		1.11	17.0241	0.01	17.3589
1.09	18.2421	0.06	18.3589		1.09	17.3445	0.03	17.263
1.07	18.2902	0.08	18.3415		1.07	17.4347	0.05	17.2336
1.05	18.379	0.1	18.2811		1.05	17.6085	0.07	17.1855
1.03	18.3983	0.12	18.3449		1.03	17.62	0.09	17.161
1.01	18.442	0.14	18.3508		1.01	17.7199	0.11	17.1333
0.99	18.4514	0.16	18.2877		0.99	17.7094	0.13	17.0898
0.97	18.475	0.18	18.3263		0.97	17.776	0.15	17.0754
0.95	18.48	0.2	18.3499		0.95	17.7486	0.17	17.0346
0.93	18.4967	0.22	18.2723		0.93	17.8	0.19	17.018
0.91	18.4915	0.24	18.328		0.91	17.7697	0.21	16.9855
0.89	18.5068	0.26	18.357		0.89	17.8314	0.23	16.948
0.87	18.4966	0.28	18.2554		0.87	17.7731	0.25	16.9306
0.85	18.5162	0.3	18.3236		0.85	17.848	0.27	16.8889
0.83	18.5062	0.32	18.3222		0.83	17.7754	0.29	16.8752
0.81	18.5048	0.34	18.2597		0.81	17.8579	0.31	16.8262
0.79	18.5212	0.36	18.3032		0.79	17.782	0.33	16.8121
0.77	18.4836	0.38	18.3145		0.77	17.8612	0.35	16.7673
0.75	18.5163	0.4	18.2423		0.75	17.8003	0.37	16.7465
0.73	18.4583	0.42	18.293		0.73	17.8458	0.39	16.7132
0.71	18.506	0.44	18.3121		0.71	17.8239	0.41	16.671
0.69	18.4443	0.46	18.2307		0.69	17.8231	0.43	16.6379
0.67	18.4927	0.48	18.2786		0.67	17.8403	0.45	16.6036
0.65	18.4337	0.5	18.2924		0.65	17.8211	0.47	16.5601
0.63	18.4719	0.52	18.2181		0.63	17.8359	0.49	16.5441
0.61	18.4303	0.54	18.2573		0.61	17.8301	0.51	16.4696
0.59	18.4569	0.56	18.2935		0.59	17.8228	0.53	16.467
0.57	18.4246	0.58	18.2067		0.57	17.8428	0.55	16.3801
0.55	18.4569	0.6	18.232		0.55	17.8118	0.57	16.3841
0.53	18.4069	0.62	18.2749		0.53	17.8283	0.59	16.2989
0.51	18.4645	0.64	18.1909		0.51	17.799	0.61	16.2827
0.49	18.3816	0.66	18.2314		0.49	17.8103	0.63	16.2164
0.47	18.4692	0.68	18.2507		0.47	17.7932	0.65	16.1726
0.45	18.362	0.7	18.1787		0.45	17.767	0.67	16.1234
0.43	18.4797	0.72	18.2154		0.43	17.7903	0.69	16.0549
0.41	18.349	0.74	18.2235		0.41	17.7336	0.71	16.0077
0.39	18.4745	0.76	18.1801		0.39	17.786	0.73	15.9425
0.37	18.3557	0.78	18.1839		0.37	17.7102	0.75	15.8697
0.35	18.4514	0.8	18.211		0.35	17.7628	0.77	15.8159
0.33	18.3646	0.82	18.1423		0.33	17.7089	0.79	15.7155
0.31	18.4332	0.84	18.1428		0.31	17.7405	0.81	15.6734
0.29	18.3725	0.86	18.1753		0.29	17.7068	0.83	15.5437
0.27	18.4289	0.88	18.0938		0.27	17.7124	0.85	15.5097
0.25	18.3679	0.9	18.0977		0.25	17.7046	0.87	15.3683
0.23	18.4325	0.92	18.1053		0.23	17.704	0.89	15.3155
0.21	18.351	0.94	18.0532		0.21	17.6868	0.91	15.1729
0.19	18.4408	0.96	18.0399		0.19	17.7103	0.93	15.0813
0.17	18.3335	0.98	18.0119		0.17	17.6572	0.95	14.9548
0.15	18.4554	1	17.9569		0.15	17.7219	0.97	14.8134
0.13	18.3171	1.02	17.8703		0.13	17.6319	0.99	14.6692
0.11	18.4565	1.04	17.8641		0.11	17.7123	1.01	14.4824
0.09	18.3135	1.06	17.7563		0.09	17.6221	1.03	14.2727
0.07	18.4435	1.08	17.5797		0.07	17.6978	1.05	14.0158
0.05	18.3275	1.1	17.4662		0.05	17.637	1.07	13.6598
0.03	18.4312	1.12	17.1729		0.03	17.6781	1.09	13.2303
0.01	18.3408	1.14	16.7679		0.01	17.6578	1.11	12.5942
0	18.4042	1.16	16.2553		0	17.6349	1.13	11.8239
-0.01	18.3268	1.18	15.4502		-0.01	17.6444	1.15	10.7105
-0.03	18.4098	1.2	14.2067		-0.03	17.616	1.17	9.31849
-0.05	18.3358	1.22	12.5597		-0.05	17.6563	1.19	7.4101
-0.07	18.4229	1.24	10.2025		-0.07	17.6419	1.21	4.95888
-0.09	18.323	1.26	6.87862		-0.09	17.6407	1.23	4.90842
-0.11	18.4343	1.28	2.70482		-0.11	17.6608	1.25	1.79237
-0.13	18.3131	1.3	-2.78344		-0.13	17.6217	1.27	-3.49599
-0.15	18.439	1.32	-9.56285		-0.15	17.6692	1.29	-10.9712
-0.17	18.3123	1.34	-17.5481		-0.17	17.6075	1.31	-19.5304
-0.19	18.4303	1.36	-26.4911		-0.19	17.6708	1.33	-28.3622
-0.2	18.2984	1.38	-37.4076		-0.2	17.6007	1.35	-39.7924
		1.4	-49.4998

## Sheet: EQE
Targe Device					Control Device
Wavelength(nm)	EQE (%)	Integrated Jsc (mA cm-2)			Wavelength(nm)	EQE (%)	Integrated Jsc (mA cm-2)
300	-3	0			300	0	0
305	10.38	0.0001626			305	12.46	1.514E-4
310	20.05	0.00115			310	21.55	0.00108
315	26.5	0.0048			315	27.44	0.00447
320	33.01	0.01257			320	33.21	0.01165
325	33.81	0.02445			325	33.97	0.02262
330	37.83	0.0452			330	37.5	0.0417
335	43.23	0.07282			335	42.54	0.0671
340	48.45	0.1056			340	47.45	0.09735
345	52.71	0.1412			345	51.52	0.1301
350	56.74	0.1821			350	55.28	0.168
355	59.56	0.2327			355	58.07	0.215
360	61.81	0.2884			360	60.31	0.2667
365	64.25	0.348			365	62.64	0.3222
370	65.66	0.4191			370	63.97	0.3884
375	67.74	0.4878			375	66.05	0.4526
380	69.14	0.5595			380	67.41	0.5195
385	70.73	0.6367			385	68.89	0.5917
390	72.04	0.724			390	70.14	0.6733
395	74.03	0.8211			395	72.07	0.7641
400	76.14	0.946			400	74.05	0.881
405	77.95	1.094			405	75.88	1.02
410	79.87	1.241			410	77.71	1.158
415	81.93	1.403			415	79.54	1.309
420	83.98	1.572			420	81.54	1.468
425	85.64	1.752			425	83.15	1.637
430	87.35	1.91			430	84.77	1.785
435	89.07	2.086			435	86.36	1.949
440	90.53	2.301			440	87.77	2.151
445	91.55	2.539			445	88.74	2.375
450	92.55	2.8			450	89.71	2.62
455	93.46	3.07			455	90.59	2.874
460	94.29	3.344			460	91.34	3.13
465	94.71	3.623			465	91.75	3.392
470	95.01	3.903			470	92.06	3.656
475	95.17	4.198			475	92.16	3.932
480	95.2	4.504			480	92.19	4.22
485	95.15	4.808			485	92.16	4.505
490	94.94	5.117			490	91.96	4.795
495	94.62	5.435			495	91.71	5.094
500	94.38	5.745			500	91.43	5.385
505	94.12	6.052			505	91.2	5.674
510	93.91	6.361			510	90.99	5.964
515	93.82	6.669			515	90.91	6.253
520	93.72	6.978			520	90.79	6.543
525	93.52	7.295			525	90.62	6.84
530	93.31	7.614			530	90.42	7.14
535	93.01	7.935			535	90.12	7.441
540	92.43	8.248			540	89.64	7.735
545	91.58	8.564			545	88.82	8.032
550	90.56	8.884			550	87.83	8.332
555	89.19	9.205			555	86.52	8.634
560	87.93	9.516			560	85.33	8.925
565	86.45	9.823			565	83.91	9.213
570	85.07	10.13			570	82.58	9.498
575	83.98	10.43			575	81.58	9.779
580	83.19	10.73			580	80.82	10.06
585	82.76	11.03			585	80.28	10.35
590	82.54	11.32			590	80.09	10.62
595	82.71	11.61			595	80.21	10.89
600	83.17	11.92			600	80.59	11.17
605	83.66	12.23			605	81.03	11.47
610	84.37	12.54			610	81.65	11.76
615	85.1	12.86			615	82.32	12.06
620	85.74	13.19			620	82.93	12.36
625	86.29	13.51			625	83.46	12.66
630	86.65	13.82			630	83.88	12.96
635	86.94	14.15			635	84.15	13.26
640	86.97	14.48			640	84.21	13.57
645	86.74	14.82			645	84.03	13.89
650	86.31	15.15			650	83.69	14.2
655	86.01	15.46			655	83.38	14.49
660	85.39	15.79			660	82.79	14.8
665	84.41	16.12			665	81.98	15.11
670	82.39	16.45			670	80.03	15.42
675	77.95	16.77			675	75.95	15.71
680	70.18	17.06			680	68.71	15.99
685	58.75	17.31			685	58.08	16.22
690	44.68	17.5			690	44.95	16.4
695	30.19	17.63			695	31.37	16.53
700	17.13	17.72			700	19.13	16.61
705	7.88	17.78			705	10.36	16.66
710	2.407	17.8			710	5.142	16.69
715	-0.393	17.82			715	2.473	16.7
720	-1.744	17.82			720	1.193	16.71
725	-2.3613	17.83			725	0.5956	16.71
730	-2.6624	17.83			730	0.3158	16.71
735	-2.7995	17.83			735	0.1941	16.72
740	-2.8612	17.83			740	0.1289	16.72
745	-2.8879	17.83			745	0.107	16.72
750	-2.90059	17.83			750	0.09418	16.72
755	-2.90693	17.83			755	0.08949	16.72
760	-2.90821	17.83			760	0.09546	16.72
765	-2.90589	17.83			765	0.09787	16.72
770	-2.90346	17.83			770	0.09461	16.72
775	-2.90529	17.83			775	0.09306	16.72
780	-2.8986	17.83			780	0.09739	16.72
785	-2.8941	17.83			785	0.09343	16.72
790	-2.8917	17.83			790	0.1019	16.72
795	-2.8811	17.83			795	0.1063	16.72
800	-2.8847	17.83			800	0.1064	16.72

## Sheet: JV-Perovskite-Silicon Tandem
HBC before filter		HBC after filter		S-T WBG
Voltage (V)	J (mA cm-2)	Voltage (V)	J (mA cm-2)	Voltage (V)	J (mA cm-2)
0.77997	75.0892	0.78001	91.1491	1.3	18.1528
0.75998	37.5904	0.75997	54.0978	1.28	6.67601
0.74002	8.72493	0.74001	26.1213	1.26	-1.29511
0.72001	-11.053	0.71998	7.03313	1.24	-6.90678
0.70002	-23.1938	0.70002	-4.35857	1.22	-10.8271
0.68001	-30.2209	0.68	-10.8737	1.2	-13.4168
0.66001	-34.2166	0.66001	-14.5656	1.18	-15.0059
0.64001	-36.6211	0.64	-16.7379	1.16	-16.113
0.62	-38.1242	0.61999	-18.0838	1.14	-16.7414
0.60003	-39.1089	0.60003	-18.9091	1.12	-17.2619
0.58002	-39.7105	0.58001	-19.4815	1.1	-17.4892
0.56002	-40.1579	0.56001	-19.8371	1.08	-17.7704
0.54001	-40.5767	0.54001	-20.1236	1.06	-17.8246
0.52001	-40.7287	0.52	-20.3291	1.04	-18.0058
0.50001	-40.8202	0.5	-20.4499	1.02	-17.9947
0.48003	-40.9893	0.48003	-20.5591	1	-18.0887
0.46003	-41.1273	0.46002	-20.6287	0.98	-18.0754
0.44002	-41.1624	0.44002	-20.7106	0.96	-18.104
0.42001	-41.2478	0.42001	-20.7448	0.94	-18.0888
0.40001	-41.3381	0.4	-20.7892	0.92	-18.097
0.38	-41.3902	0.38	-20.8386	0.9	-18.0661
0.36003	-41.4227	0.36003	-20.8603	0.88	-18.0822
0.34003	-41.5211	0.34002	-20.9008	0.86	-18.04
0.32002	-41.5324	0.32001	-20.9296	0.84	-18.0773
0.30001	-41.569	0.30001	-20.9794	0.82	-18.0233
0.28001	-41.5852	0.28	-20.9988	0.8	-18.0735
0.26	-41.6007	0.26	-20.975	0.78	-18.0118
0.23999	-41.6173	0.23999	-21.021	0.76	-18.0588
0.22002	-41.6716	0.22002	-21.0512	0.74	-18.0119
0.20001	-41.6625	0.20001	-21.0255	0.72	-18.034
0.18001	-41.7201	0.18	-21.0643	0.7	-18.0237
0.16001	-41.681	0.16	-21.1215	0.68	-18.0163
0.14001	-41.7071	0.14	-21.1059	0.66	-18.0318
0.12001	-41.7249	0.12	-21.0855	0.64	-18.0069
0.10001	-41.6592	0.10001	-21.0954	0.62	-18.0249
0.08001	-41.7282	0.08001	-21.1392	0.6	-18.0221
0.06001	-41.7814	0.06	-21.1123	0.58	-18.0123
0.04001	-41.7861	0.04001	-21.1172	0.56	-18.0278
0.02001	-41.7894	0.02001	-21.1315	0.54	-18.0094
1.19448E-5	-41.8079	5.88624E-6	-21.1521	0.52	-18.03
-0.01999	-41.8261	-0.02	-21.1915	0.5	-18.025
-0.03999	-41.7855	-0.04	-21.1694	0.48	-18.0162
-0.05999	-41.7901	-0.06	-21.1932	0.46	-18.0417
-0.08	-41.8878	-0.08	-21.1569	0.44	-17.9965
-0.1	-41.9112	-0.1	-21.1899	0.42	-18.0544
-0.11999	-41.8751	-0.12	-21.2142	0.4	-17.985
-0.13999	-41.8267	-0.14	-21.2042	0.38	-18.0665
-0.15999	-41.9034	-0.16	-21.2048	0.36	-17.9861
-0.17999	-41.908	-0.17999	-21.2061	0.34	-18.0519
-0.19999	-41.8134	-0.19999	-21.2267	0.32	-17.9981
-0.21998	-41.8169	-0.21998	-21.2098	0.3	-18.0426
				0.28	-18.022
				0.26	-18.0383
				0.24	-18.0333
				0.22	-18.0645
				0.2	-18.0296
				0.18	-18.097
				0.16	-18.0247
				0.14	-18.1208
				0.12	-18.0274
				0.1	-18.1328
				0.08	-18.0438
				0.06	-18.1322
				0.04	-18.063
				0.02	-18.1293
				0	-18.0835
				-0.02	-18.1325
				-0.04	-18.0952
				-0.06	-18.149
				-0.08	-18.0946
				-0.1	-18.1683
				-0.12	-18.087
				-0.14	-18.1824
				-0.16	-18.0894
				-0.18	-18.185
				-0.2	-18.1083

## Sheet: EQE-Perovskite-Silicon Tandem
HBC after filter				S-T WBG
Wavelength(nm)	EQE (%)	Integrated Jsc (mA cm-2)		Wavelength(nm)	EQE (%)	Integrated Jsc (mA cm-2)
400	0.0094	0		300	0.21401	0
410	0.01212	0.0064		305	0.27581	0.06725
420	0.01747	0.0152		310	0.34468	0.15245
430	0.0261	0.02817		315	0.37028	0.25061
440	0.03447	0.04618		320	0.42552	0.35988
450	0.03932	0.06813		325	0.49461	0.48622
460	0.04378	0.09285		330	0.55922	0.63091
470	0.04825	0.12023		335	0.61519	0.79216
480	0.05389	0.15062		340	0.66565	0.96802
490	0.05985	0.18445		345	0.70217	1.15582
500	0.06746	0.22233		350	0.73171	1.3527
510	0.07831	0.26569		355	0.76064	1.5576
520	0.09207	0.31638		360	0.77739	1.76877
530	0.10659	0.37547		365	0.80121	1.98552
540	0.12332	0.44387		370	0.81682	2.20768
550	0.1464	0.5241		375	0.82837	2.43357
560	0.17185	0.61877		380	0.84044	2.6627
570	0.19769	0.7287		385	0.85687	2.89574
580	0.22329	0.85393		390	0.87217	3.13314
590	0.24949	0.99458		395	0.88236	3.37404
600	0.27403	1.15031		400	0.89391	3.61793
610	0.29934	1.32088		405	0.90504	3.86493
620	0.32561	1.50678		410	0.91732	4.11515
630	0.35288	1.70862		415	0.92398	4.36796
640	0.38207	1.92725		420	0.93095	4.62265
650	0.40483	2.16134		425	0.93688	4.8791
660	0.43853	2.41222		430	0.94219	5.1371
670	0.46669	2.6815		435	0.94395	5.39608
680	0.49252	2.96684		440	0.94323	5.65519
690	0.52042	3.26817		445	0.94448	5.91438
700	0.54843	3.58612		450	0.94416	6.17369
710	0.57589	3.92058		455	0.94021	6.43242
720	0.60314	4.27132		460	0.93698	6.69016
730	0.61931	4.63497		465	0.93272	6.94688
740	0.625	5.00512		470	0.92752	7.20229
750	0.64085	5.38169		475	0.92075	7.45606
760	0.65248	5.76642		480	0.91566	7.70821
770	0.64995	6.15387		485	0.90962	7.95882
780	0.66421	6.5448		490	0.90265	8.20765
790	0.66692	6.94078		495	0.89735	8.45479
800	0.6651	7.33703		500	0.89318	8.70064
810	0.66881	7.73384		505	0.89006	8.94548
820	0.65871	8.12874		510	0.88777	9.18958
830	0.65899	8.52073		515	0.88496	9.43298
840	0.66402	8.9143		520	0.88268	9.67568
850	0.6592	9.30792		525	0.88028	9.91774
860	0.66609	9.70217		530	0.87768	10.1591
870	0.67073	10.0998		535	0.87217	10.3994
880	0.6603	10.4958		540	0.86499	10.6379
890	0.6604	10.8887		545	0.85729	10.8744
900	0.66037	11.2816		550	0.84834	11.1085
910	0.68609	11.6821		555	0.83752	11.34
920	0.66003	12.0826		560	0.8266	11.5685
930	0.68312	12.4821		565	0.81786	11.7943
940	0.6862	12.8895		570	0.8113	12.018
950	0.68943	13.2987		575	0.80621	12.2401
960	0.67857	13.7056		580	0.8035	12.4611
970	0.66586	14.1056		585	0.80433	12.6819
980	0.62759	14.4903		590	0.80652	12.903
990	0.61161	14.859		595	0.81026	13.125
1000	0.6101	15.2224		600	0.81599	13.3483
1010	0.59472	15.5808		605	0.82285	13.5733
1020	0.56529	15.9259		610	0.82961	13.8002
1030	0.53011	16.2517		615	0.83669	14.029
1040	0.49285	16.556		620	0.84252	14.2596
1050	0.46025	16.8396		625	0.84803	14.4917
1060	0.41427	17.0997		630	0.8525	14.7251
1070	0.37446	17.3344		635	0.8551	14.9596
1080	0.33051	17.5441		640	0.85573	15.1945
1090	0.27955	17.7255		645	0.85677	15.4296
1100	0.23954	17.88		650	0.85573	15.6648
		--		655	0.85157	15.8992
				660	0.83617	16.1309
				665	0.79705	16.3552
				670	0.72485	16.5641
				675	0.61529	16.7481
				680	0.47869	16.8983
				685	0.33751	17.0104
				690	0.21328	17.086
				695	0.11871	17.1316
				700	0.0598	17.1561
				705	0.02881	17.1683
				710	0.01384	17.1741
				715	0.00669	17.177
				720	0.00343	17.1783
				725	0.00208	17.1791
				730	0.00141	17.1796
				735	0.00107	17.1799
				740	0.00106	17.1802
				745	9.34383E-4	17.1805
				750	9.95975E-4	17.1807

## Sheet: JV-All-Perovskite Tandem
NBG PSCs before filter		NBG PSCs after filter		S-T WBG
Voltage (V)	J (mA cm-2)	Voltage (V)	J (mA cm-2)	Voltage (V)	J (mA cm-2)
0.895	-12.0919	0.89	-18.9325	1.3	18.1528
0.875	-0.00369	0.87	-9.78966	1.28	6.67601
0.855	9.74639	0.85	-2.49443	1.26	-1.29511
0.835	17.0345	0.83	2.99641	1.24	-6.90678
0.815	22.2302	0.81	6.84423	1.22	-10.8271
0.795	25.9362	0.79	9.3931	1.2	-13.4168
0.775	28.195	0.77	10.969	1.18	-15.0059
0.755	29.7526	0.75	11.9576	1.16	-16.113
0.735	30.6384	0.73	12.526	1.14	-16.7414
0.715	31.2363	0.71	12.8917	1.12	-17.2619
0.695	31.6092	0.69	13.0879	1.1	-17.4892
0.675	31.8097	0.67	13.2383	1.08	-17.7704
0.655	32.0415	0.65	13.3022	1.06	-17.8246
0.635	32.0557	0.63	13.3683	1.04	-18.0058
0.615	32.2328	0.61	13.4012	1.02	-17.9947
0.595	32.1792	0.59	13.4363	1	-18.0887
0.575	32.347	0.57	13.4476	0.98	-18.0754
0.555	32.2481	0.55	13.4653	0.96	-18.104
0.535	32.4121	0.53	13.4747	0.94	-18.0888
0.515	32.3112	0.51	13.4845	0.92	-18.097
0.495	32.4286	0.49	13.488	0.9	-18.0661
0.475	32.3672	0.47	13.5114	0.88	-18.0822
0.455	32.4532	0.45	13.4966	0.86	-18.04
0.435	32.43	0.43	13.5083	0.84	-18.0773
0.415	32.4576	0.41	13.5018	0.82	-18.0233
0.395	32.4841	0.39	13.5154	0.8	-18.0735
0.375	32.4456	0.37	13.5048	0.78	-18.0118
0.355	32.5138	0.35	13.5182	0.76	-18.0588
0.335	32.4465	0.33	13.4965	0.74	-18.0119
0.315	32.5236	0.31	13.5181	0.72	-18.034
0.295	32.4375	0.29	13.5126	0.7	-18.0237
0.275	32.5217	0.27	13.5079	0.68	-18.0163
0.255	32.4421	0.25	13.5128	0.66	-18.0318
0.235	32.4964	0.23	13.4969	0.64	-18.0069
0.215	32.4393	0.21	13.5026	0.62	-18.0249
0.195	32.4687	0.19	13.4856	0.6	-18.0221
0.175	32.4335	0.17	13.505	0.58	-18.0123
0.155	32.4322	0.15	13.4755	0.56	-18.0278
0.135	32.4323	0.13	13.4975	0.54	-18.0094
0.115	32.4071	0.11	13.4705	0.52	-18.03
0.095	32.4132	0.09	13.4916	0.5	-18.025
0.075	32.3967	0.07	13.4707	0.48	-18.0162
0.055	32.4161	0.05	13.4899	0.46	-18.0417
0.035	32.3947	0.03	13.471	0.44	-17.9965
0.015	32.4006	0.01	13.4792	0.42	-18.0544
0	32.3758	0	13.4696	0.4	-17.985
-0.005	32.3453	-0.01	13.4737	0.38	-18.0665
-0.025	32.364	-0.03	13.4765	0.36	-17.9861
-0.045	32.3306	-0.05	13.4634	0.34	-18.0519
-0.065	32.3686	-0.07	13.4749	0.32	-17.9981
-0.085	32.3095	-0.09	13.4657	0.3	-18.0426
-0.105	32.3824	-0.11	13.4764	0.28	-18.022
-0.125	32.3076	-0.13	13.4593	0.26	-18.0383
-0.145	32.3866	-0.15	13.4703	0.24	-18.0333
-0.165	32.3164	-0.17	13.4549	0.22	-18.0645
-0.185	32.3636	-0.19	13.4743	0.2	-18.0296
-0.2	32.3188	-0.2	13.4587	0.18	-18.097
				0.16	-18.0247
				0.14	-18.1208
				0.12	-18.0274
				0.1	-18.1328
				0.08	-18.0438
				0.06	-18.1322
				0.04	-18.063
				0.02	-18.1293
				0	-18.0835
				-0.02	-18.1325
				-0.04	-18.0952
				-0.06	-18.149
				-0.08	-18.0946
				-0.1	-18.1683
				-0.12	-18.087
				-0.14	-18.1824
				-0.16	-18.0894
				-0.18	-18.185
				-0.2	-18.1083

## Sheet: EQE-All-Perovskite Tandem
NBG PSCs after filter				S-T WBG
Wavelength(nm)	EQE (%)	Integrated Jsc (mA cm-2)		Wavelength(nm)	EQE (%)	Integrated Jsc (mA cm-2)
400	0.00674	0		300	0.21401	0
405	0.00697	0.00213		305	0.27581	0.06725
410	0.00674	0.00427		310	0.34468	0.15245
415	0.00639	0.00631		315	0.37028	0.25061
420	0.00636	0.0083		320	0.42552	0.35988
425	0.00613	0.01024		325	0.49461	0.48622
430	0.00594	0.01212		330	0.55922	0.63091
435	0.00594	0.01397		335	0.61519	0.79216
440	0.00593	0.01582		340	0.66565	0.96802
445	0.00619	0.0177		345	0.70217	1.15582
450	0.00614	0.01962		350	0.73171	1.3527
455	0.00648	0.02159		355	0.76064	1.5576
460	0.00686	0.02366		360	0.77739	1.76877
465	0.00715	0.02584		365	0.80121	1.98552
470	0.00791	0.02819		370	0.81682	2.20768
475	0.00863	0.03076		375	0.82837	2.43357
480	0.00958	0.0336		380	0.84044	2.6627
485	0.01104	0.0368		385	0.85687	2.89574
490	0.01281	0.04052		390	0.87217	3.13314
495	0.0149	0.04483		395	0.88236	3.37404
500	0.01762	0.04989		400	0.89391	3.61793
505	0.0211	0.05592		405	0.90504	3.86493
510	0.02516	0.06312		410	0.91732	4.11515
515	0.0297	0.07166		415	0.92398	4.36796
520	0.03482	0.0817		420	0.93095	4.62265
525	0.04024	0.09338		425	0.93688	4.8791
530	0.04615	0.10683		430	0.94219	5.1371
535	0.05326	0.1223		435	0.94395	5.39608
540	0.05908	0.13979		440	0.94323	5.65519
545	0.06604	0.15926		445	0.94448	5.91438
550	0.0731	0.18092		450	0.94416	6.17369
555	0.08067	0.20485		455	0.94021	6.43242
560	0.08822	0.23114		460	0.93698	6.69016
565	0.09569	0.25977		465	0.93272	6.94688
570	0.1031	0.29071		470	0.92752	7.20229
575	0.1108	0.324		475	0.92075	7.45606
580	0.1181	0.35963		480	0.91566	7.70821
585	0.1254	0.39753		485	0.90962	7.95882
590	0.132	0.43759		490	0.90265	8.20765
595	0.1385	0.4797		495	0.89735	8.45479
600	0.1445	0.52375		500	0.89318	8.70064
605	0.1499	0.56957		505	0.89006	8.94548
610	0.1545	0.61695		510	0.88777	9.18958
615	0.1582	0.66562		515	0.88496	9.43298
620	0.162	0.71546		520	0.88268	9.67568
625	0.1649	0.76634		525	0.88028	9.91774
630	0.1672	0.81803		530	0.87768	10.1591
635	0.1691	0.87038		535	0.87217	10.3994
640	0.1705	0.92323		540	0.86499	10.6379
645	0.1721	0.97656		545	0.85729	10.8744
650	0.176	1.03074		550	0.84834	11.1085
655	0.1842	1.08681		555	0.83752	11.34
660	0.207	1.1477		560	0.8266	11.5685
665	0.2454	1.21811		565	0.81786	11.7943
670	0.3042	1.30366		570	0.8113	12.018
675	0.3775	1.40976		575	0.80621	12.2401
680	0.4499	1.53854		580	0.8035	12.4611
685	0.5075	1.68756		585	0.80433	12.6819
690	0.5466	1.85163		590	0.80652	12.903
695	0.5714	2.02565		595	0.81026	13.125
700	0.587	2.20595		600	0.81599	13.3483
705	0.5973	2.39029		605	0.82285	13.5733
710	0.6049	2.57741		610	0.82961	13.8002
715	0.6118	2.76679		615	0.83669	14.029
720	0.6183	2.95825		620	0.84252	14.2596
725	0.6244	3.15167		625	0.84803	14.4917
730	0.6303	3.34697		630	0.8525	14.7251
735	0.6365	3.54414		635	0.8551	14.9596
740	0.6422	3.74317		640	0.85573	15.1945
745	0.6464	3.94374		645	0.85677	15.4296
750	0.6494	4.14543		650	0.85573	15.6648
755	0.6519	4.34797		655	0.85157	15.8992
760	0.6523	4.55097		660	0.83617	16.1309
765	0.6518	4.75395		665	0.79705	16.3552
770	0.6515	4.95681		670	0.72485	16.5641
775	0.651	5.15954		675	0.61529	16.7481
780	0.6502	5.36207		680	0.47869	16.8983
785	0.6497	5.5644		685	0.33751	17.0104
790	0.648	5.76639		690	0.21328	17.086
795	0.6466	5.96789		695	0.11871	17.1316
800	0.6455	6.169		700	0.0598	17.1561
805	0.6452	6.3699		705	0.02881	17.1683
810	0.6457	6.57083		710	0.01384	17.1741
815	0.6464	6.77194		715	0.00669	17.177
820	0.6458	6.97307		720	0.00343	17.1783
825	0.6456	7.17407		725	0.00208	17.1791
830	0.6469	7.37525		730	0.00141	17.1796
835	0.6475	7.57672		735	0.00107	17.1799
840	0.6474	7.77827		740	0.00106	17.1802
845	0.6475	7.97982		745	9.34383E-4	17.1805
850	0.6465	8.18123		750	9.95975E-4	17.1807
855	0.6454	8.38231
860	0.6439	8.58299
865	0.6417	8.78309
870	0.6383	8.98232
875	0.6341	9.18037
880	0.6282	9.37685
885	0.6215	9.57136
890	0.6141	9.76368
895	0.6057	9.95354
900	0.5961	10.1406
905	0.5852	10.3245
910	0.5742	10.5049
915	0.5624	10.6818
920	0.5478	10.8546
925	0.5305	11.0225
930	0.5138	11.185
935	0.4952	11.3421
940	0.4731	11.4928
945	0.449	11.6363
950	0.4222	11.7719
955	0.3894	11.8982
960	0.3528	12.0138
965	0.3148	12.1177
970	0.2752	12.2095
975	0.2361	12.2891
980	0.1982	12.3567
985	0.1629	12.4129
990	0.1302	12.4585
995	0.1024	12.4947
1000	0.07981	12.5231
1005	0.06281	12.5453
1010	0.04881	12.5626
1015	0.03797	12.5762
1020	0.02933	12.5866
1025	0.02249	12.5947
1030	0.01712	12.6009
1035	0.0132	12.6056
1040	0.01011	12.6092
1045	0.008	12.612
1050	0.0062	12.6142
1055	0.00486	12.616
1060	0.00388	12.6173
1065	0.00316	12.6184
1070	0.00266	12.6193
1075	0.00229	12.6201
1080	0.00196	12.6207
1085	0.00165	12.6213
1090	0.00147	12.6218
1095	0.00139	12.6222
1100	0.00131	12.6227

## Sheet: JV-1cm2 Tandem
HBC before filter		HBC after filter		S-T WBG
Voltage (V)	J (mA cm-2)	Voltage (V)	J (mA cm-2)	Voltage (V)	J (mA cm-2)
0.78001	81.1738	0.78	98.0923	1.35	18.1702
0.75997	42.2028	0.75997	59.8183	1.33	11.9475
0.74002	12.2787	0.74001	30.3698	1.31	6.36408
0.72001	-8.698	0.72	9.87685	1.29	1.66059
0.70002	-21.7916	0.70002	-2.73232	1.27	-2.34227
0.68001	-29.3627	0.68	-9.93025	1.25	-5.80016
0.66002	-33.7464	0.66	-14.0284	1.23	-8.52119
0.64001	-36.4305	0.64	-16.3999	1.21	-10.5394
0.62	-38.0296	0.61999	-17.8232	1.19	-12.0978
0.60003	-38.9678	0.60002	-18.7596	1.17	-13.1987
0.58002	-39.6835	0.58001	-19.38	1.15	-14.0216
0.56002	-40.2047	0.56001	-19.7698	1.13	-14.5954
0.54001	-40.527	0.54001	-20.0041	1.11	-15.0162
0.52001	-40.69	0.52	-20.251	1.09	-15.3209
0.5	-40.8943	0.5	-20.3785	1.07	-15.5299
0.48003	-41.1462	0.48003	-20.4723	1.05	-15.6966
0.46003	-41.1636	0.46002	-20.5867	1.03	-15.7981
0.44002	-41.2143	0.44001	-20.6767	1.01	-15.8936
0.42002	-41.3219	0.42001	-20.7174	0.99	-15.9445
0.40001	-41.4212	0.4	-20.7489	0.97	-15.997
0.38	-41.4049	0.38	-20.8108	0.95	-16.0116
0.36003	-41.4408	0.36003	-20.8379	0.93	-16.0546
0.34003	-41.5128	0.34002	-20.857	0.91	-16.0449
0.32002	-41.6417	0.32001	-20.8875	0.89	-16.0856
0.30002	-41.5464	0.30001	-20.9562	0.87	-16.049
0.28001	-41.5341	0.28	-20.9701	0.85	-16.0983
0.26001	-41.586	0.26	-20.966	0.83	-16.0374
0.24	-41.6942	0.23999	-20.9827	0.81	-16.0981
0.22002	-41.6759	0.22002	-21.0128	0.79	-16.0335
0.20001	-41.6853	0.20001	-21.0168	0.77	-16.094
0.18001	-41.7078	0.18001	-21.0112	0.75	-16.0439
0.16001	-41.7593	0.16	-21.0386	0.73	-16.0898
0.14001	-41.7743	0.14	-21.0631	0.71	-16.0522
0.12001	-41.739	0.12	-21.0844	0.69	-16.0907
0.10001	-41.724	0.1	-21.1087	0.67	-16.0654
0.08001	-41.8497	0.08001	-21.0807	0.65	-16.0963
0.06001	-41.841	0.06	-21.0851	0.63	-16.0614
0.04001	-41.779	0.04001	-21.0939	0.61	-16.1085
0.02001	-41.8681	0.02001	-21.0855	0.59	-16.0554
1.69746E-5	-41.8421	6.34352E-6	-21.13	0.57	-16.1259
-0.01999	-41.8219	-0.02	-21.1141	0.55	-16.0632
-0.03999	-41.8331	-0.04	-21.123	0.53	-16.1286
-0.06	-41.8579	-0.06	-21.1619	0.51	-16.0748
-0.08	-41.8875	-0.08	-21.1809	0.49	-16.1361
-0.1	-41.8828	-0.1	-21.1348	0.47	-16.0894
-0.11999	-41.9335	-0.12	-21.1606	0.45	-16.1428
-0.13999	-41.8751	-0.14	-21.1771	0.43	-16.1029
-0.15999	-41.8508	-0.16	-21.1836	0.41	-16.143
-0.17999	-41.8981	-0.17999	-21.1908	0.39	-16.1163
-0.19999	-41.8924	-0.19999	-21.1838	0.37	-16.1533
-0.21998	-41.884	-0.21998	-21.1951	0.35	-16.1268
				0.33	-16.1629
				0.31	-16.1271
				0.29	-16.1759
				0.27	-16.1327
				0.25	-16.1854
				0.23	-16.1464
				0.21	-16.1866
				0.19	-16.165
				0.17	-16.1821
				0.15	-16.1791
				0.13	-16.188
				0.11	-16.1925
				0.09	-16.1889
				0.07	-16.1995
				0.05	-16.1934
				0.03	-16.2085
				0.01	-16.1982
				0	-16.1591
				-0.01	-16.1221
				-0.03	-16.1684
				-0.05	-16.1734
				-0.07	-16.188
				-0.09	-16.1867
				-0.11	-16.2098
				-0.13	-16.194
				-0.15	-16.229
				-0.17	-16.2073
				-0.19	-16.2544
				-0.2	-16.1719
